# Supplementary material for: Meta-analysis of genome-wide association studies for loin muscle area and loin muscle depth in two Duroc pig populations
Source: PLoS One. 2019 Jun 12;14(6):e0218263. doi: 10.1371/journal.pone.0218263 (PMC6561594; doi:10.1371/journal.pone.0218263)
Supplement: S3 Table — (XLSX) [file pone.0218263.s004.xlsx]

## Sheet: Sheet1
S3 Table. Significant KEGG pathway and GO terms with loin muscle area (LMA) and loin muscle depth (LMD) (P-value<0.05)
Traits	Database1	Term ID	Term description	Counts	Invovled genes2	DAVID P-value
LMA	KEGG	hsa00480	Glutathione metabolism	3	GCLC, GPX5, GPX8	0.00145368
	KEGG	hsa04918	Thyroid hormone synthesis	3	GPX5, ATF6B, GPX8	0.00272324
	GO	GO:0006351	transcription, DNA-templated	8	KHDRBS2, ZSCAN31, MCIDAS, ATF6B, KLHL31, SPDEF, ZSCAN26, ZSCAN12	0.0207734
LMD	KEGG	hsa04010	MAPK signaling pathway	3	RASGRP4, FGF21, DAXX	0.0327886
	GO	GO:0006355	regulation of transcription, DNA-templated	9	TAF11, ZNF322, KHDRBS2, ZSCAN31, PGBD1, ZSCAN26, DAXX, ZSCAN12, ZNF165	0.00247313
	GO	GO:0007267	cell-cell signaling	4	MLN, INHBA, NUDT3, FGF21	0.00847444
	GO	GO:0006351	transcription, DNA-templated	8	ZNF322, KHDRBS2, ZSCAN31, SPDEF, ZSCAN26, DAXX, ZSCAN12, ZNF165	0.037611
1KEGG = Kyoto Encyclopedia of Genes and Genomes Pathway Analysis; GO = Gene Ontology analysis.
2gene name with bold type represents part of candidate genes that involved in this pathway or biological Process
